# Supplementary material for: Identification and validation of key genes associated with atrial fibrillation in the elderly
Source: Front Cardiovasc Med. 2023 Mar 29;10:1118686. doi: 10.3389/fcvm.2023.1118686 (PMC10090400; doi:10.3389/fcvm.2023.1118686)
Supplement: Supplementary file 3 [file Table3.xlsx]

## Sheet: sheet1
Module	Gene	p.MM
black	ABHD17B	0.000439761
black	ACKR4	2.14e-05
black	ACOT13	0.0057277
black	ACTN1	0.0221934
black	ACVR1	1.17e-08
black	ADAM23	0.00303331
black	ADRB2	0.0146275
black	AKR1A1	0.00379348
black	ALDOC	1.18e-06
black	ANK2	0.000826967
black	ANK3	5.25e-07
black	ANKRD17	7.1e-11
black	ANKRD6	0.000632275
black	APP	0.000779375
black	APPBP2	2.06e-05
black	ARL6IP5	7.44e-10
black	ASXL2	7.87e-06
black	ATP8A1	8.17e-05
black	B3GALT2	3.72e-07
black	BCAM	5.66e-05
black	BCAP29	0.000100892
black	BCL6	0.000141131
black	C12orf4	0.0757015
black	C14orf159	0.00170468
black	CACNB2	8.68e-08
black	CEMIP	0.000218774
black	CHPT1	1.44e-06
black	CHST11	1.36e-07
black	CHST15	0.00544131
black	CORIN	9.35e-07
black	CTNNBL1	5.71e-08
black	CTSF	9.16e-05
black	CUL4A	7.91e-11
black	CYP2W1	0.00687149
black	DCUN1D2	1.28e-09
black	DENND1B	0.00019982
black	DIXDC1	0.000540359
black	DNAJB5	0.115419
black	DSPP	3.14e-05
black	ECHDC1	0.000287923
black	ECHDC3	0.000109122
black	EGLN3	1.04e-05
black	EID1	1.77e-07
black	EIF4A2	5.87e-08
black	ELMO1	0.000131956
black	EML1	8.06e-09
black	EMP2	9.81e-05
black	ENOSF1	3.33e-06
black	FAM117A	5e-05
black	FAM149A	2.77e-05
black	FAM50B	0.00142592
black	FAM63B	0.000104599
black	FAP	1.97e-06
black	FBXO34	4.29e-05
black	FCGR1A	0.0300179
black	FGF12	4.45e-09
black	FGF7	1.48e-08
black	FGFR3	0.00245079
black	FJX1	4.49e-10
black	FMO1	6.19e-09
black	FRY	0.000725966
black	FZD1	2.48e-08
black	GALT	5.91e-09
black	GAS2	0.0266761
black	GRAMD3	1.93e-05
black	GRHPR	2.77e-06
black	GSTM3	0.0789111
black	GSTM5	0.0135228
black	HSPA6	0.000968097
black	HSPH1	0.0237976
black	IGHG1	0.0154564
black	IGSF1	0.000376157
black	INSR	0.0188548
black	ITGA5	2.81e-06
black	ITM2B	1.44e-08
black	ITSN1	1.2e-08
black	KAT2B	0.000249932
black	KLHDC3	1.05e-07
black	KLHL21	0.000432805
black	LEPREL1	1.11e-06
black	LGALSL	5.42e-06
black	LIMCH1	1.65e-07
black	LRRN3	0.000411157
black	LUM	3.09e-06
black	MAP7D1	2.15e-05
black	MARCKSL1	1.21e-05
black	MARK3	9.88e-10
black	MICAL2	7.15e-06
black	MICB	0.000620205
black	MID1IP1	2.34e-07
black	MKL2	7.11e-10
black	MLF1	6.27e-09
black	MLN	1.67e-06
black	MOCS2	1.95e-05
black	MPP5	1.68e-06
black	MTUS1	3.27e-05
black	MYO1F	0.00281832
black	NCAM1	1.05e-09
black	NDN	3.94e-05
black	NID1	0.000159282
black	NOTCH4	2.19e-07
black	NR3C1	4.64e-09
black	NRGN	0.00202355
black	NTRK2	1.28e-07
black	OAZ2	1.38e-06
black	OBSL1	2.78e-07
black	OR1D5	1.82e-06
black	OSBPL1A	5.68e-10
black	PALLD	2.47e-06
black	PBX3	6.01e-11
black	PCID2	1.41e-08
black	PCMTD2	2.04e-05
black	PDK1	1.38e-05
black	PDZRN3	1.59e-08
black	PEG3	8.73e-09
black	PGM1	1.84e-08
black	PHACTR4	0.000430813
black	PLCL1	6.29e-05
black	PLD3	7.93e-06
black	PLEKHA5	3e-08
black	PMVK	4.74e-07
black	PNMAL1	0.000297195
black	POF1B	4.96e-07
black	PPBP	8.55e-05
black	PPP1CC	9.33e-14
black	PPP1R13B	0.0133383
black	PQBP1	8.53e-05
black	PRKACB	2.59e-09
black	PRR16	0.0545141
black	PRUNE	7.36e-05
black	PUM2	1.5e-07
black	PVRL2	0.0120528
black	PZP	5.06e-08
black	RAB3GAP1	1.37e-07
black	RAD21	1.61e-06
black	RERGL	3.84e-05
black	RIN2	0.000303556
black	ROGDI	8.55e-06
black	ROR2	0.0511341
black	RORA	8.01e-06
black	RP3-522P13.2	1.68e-05
black	RPP14	0.00191798
black	RPRD1A	1.42e-06
black	RTN4	0.000661529
black	RYR2	0.000119679
black	SC5D	0.0138693
black	SELP	0.0517862
black	SESN1	3.5e-08
black	SH3TC1	9.02e-06
black	SLC12A2	6.68e-08
black	SLC29A1	0.00014307
black	SMARCA2	1.37e-11
black	SMARCC2	0.000149848
black	SMARCD3	1.89e-08
black	SNAPC1	9.11e-06
black	SNCA	4.81e-06
black	SOX17	0.00336509
black	SPHK1	2.64e-06
black	SPOP	1.66e-06
black	SREBF2	3.28e-06
black	SYNE2	2.23e-08
black	SYPL1	1.66e-11
black	TAB2	4.66e-10
black	TGFBR3	9.35e-07
black	THBS4	0.000619019
black	TMEM158	6.92e-06
black	TMEM38B	3.92e-06
black	TMOD1	2.83e-07
black	TMX4	4.23e-05
black	TOMM70A	3.62e-07
black	TRAPPC12	1.95e-07
black	TREM1	1.14e-06
black	TSC22D1	1.42e-05
black	TSPAN7	1.24e-06
black	TSPYL5	1.08e-06
black	UBE2E3	9.49e-11
black	USO1	2.13e-05
black	VCL	0.00122341
black	VEGFA	6.87e-05
black	VEGFC	0.00544148
black	VEZF1	8.44e-12
black	VSTM4	0.00025646
black	WLS	2.42e-05
black	XYLT1	0.00172699
black	YAF2	0.0153243
black	YRDC	0.000135855
black	ZHX2	0.000112752
black	ZNF322	3.7e-06
blue	A2M	0.0102356
blue	ABCC5	0.00172837
blue	ACAD8	0.000441045
blue	ACAT1	5.28e-05
blue	ACE2	0.00297759
blue	ACOX2	8.82e-07
blue	ACYP2	0.000796765
blue	ADCK3	5.2e-05
blue	AEBP1	5.35e-05
blue	AES	0.00108635
blue	AFF1	1.12e-09
blue	AHSA1	2.73e-07
blue	AIFM1	0.00575718
blue	AKR1B1	0.00677181
blue	ALDH6A1	2.99e-06
blue	ALG5	2e-05
blue	ANAPC2	0.00125252
blue	ANXA5	0.00134688
blue	APOBEC2	0.00451725
blue	ARL6IP4	1.68e-07
blue	ARPC3	6.02e-05
blue	ASAH1	0.00025855
blue	ASCC1	0.00646131
blue	ASPSCR1	0.000184154
blue	ASS1	0.0166581
blue	ATF4	0.00508379
blue	ATP5D	5.02e-09
blue	ATP5I	5.6e-07
blue	ATP5L	1.5e-10
blue	ATPIF1	4.29e-08
blue	B3GNT1	1.37e-05
blue	BAD	0.000164083
blue	BAG1	1.77e-05
blue	BANF1	7.47e-08
blue	BCCIP	0.000377325
blue	BCL2L1	0.0284733
blue	BCL2L2-PABPN1	0.00682863
blue	BLOC1S1	7.19e-08
blue	BOLA2	8.41e-05
blue	BRD1	3.01e-05
blue	C10orf76	9.61e-06
blue	C16orf45	6.69e-05
blue	C17orf85	0.00272252
blue	C19orf60	5.22e-06
blue	C1orf105	0.00325906
blue	C1orf174	3.21e-07
blue	C1orf54	0.00679424
blue	C5orf22	0.000632865
blue	C6orf48	0.000263935
blue	CALM1	5.15e-06
blue	CAMK1D	0.000565893
blue	CAMK2B	5.97e-05
blue	CAMLG	1.47e-05
blue	CAMSAP2	7.9e-11
blue	CAMTA1	0.0934405
blue	CAND2	5.9e-05
blue	CBX7	1.97e-08
blue	CCDC109B	0.000115996
blue	CCDC28A	1.82e-05
blue	CCNB1IP1	0.000204487
blue	CCR2	0.00508797
blue	CCT7	1.19e-05
blue	CCZ1	4.58e-09
blue	CCZ1B	3.35e-05
blue	CD151	0.000760353
blue	CD97	0.00096667
blue	CDC42EP2	0.00202514
blue	CDK7	5.43e-06
blue	CGB	0.00608303
blue	CHMP2A	3.36e-09
blue	CHMP5	2.14e-07
blue	CHRM2	0.000630235
blue	CHTOP	7.72e-07
blue	CKB	0.0896893
blue	CKMT2	0.0947247
blue	CLNS1A	6.47e-11
blue	CLTB	5.61e-08
blue	CNN3	0.00348433
blue	COG8	0.000385576
blue	COL21A1	0.000164215
blue	COL4A4	0.000296008
blue	COPG2IT1	0.0125475
blue	COPS5	3.48e-06
blue	COQ4	0.000147003
blue	COX17	2.77e-10
blue	COX6A2	0.00898912
blue	COX7A1	5.5e-07
blue	COX7A2	0.00183716
blue	CPN1	5.05e-06
blue	CRELD1	0.00399407
blue	CRYL1	7.76e-05
blue	CSTB	0.000292026
blue	CUTA	0.000194633
blue	CYTH3	0.00623512
blue	DAD1	5.36e-06
blue	DBI	5.6e-07
blue	DCAF16	6.62e-07
blue	DCBLD2	0.000354438
blue	DCXR	0.000375731
blue	DDT	0.00283
blue	DERA	3.96e-07
blue	DES	0.000243837
blue	DFFB	7.06e-05
blue	DGKZ	0.000674213
blue	DHRS7B	8.75e-06
blue	DNAJB6	0.000948482
blue	DOK5	0.00155812
blue	DPEP3	9.5e-05
blue	DPM3	1.44e-09
blue	DUSP26	0.0158797
blue	DYNC1I1	0.0166534
blue	DYRK1A	1.02e-05
blue	ECHS1	1.36e-06
blue	ECI2	3.31e-05
blue	EDF1	9.94e-13
blue	EEF1A2	3.39e-06
blue	EFHC1	0.000267702
blue	EFHD2	0.0094292
blue	EGFR	0.00178951
blue	EHBP1L1	0.00147336
blue	EMC7	1.07e-06
blue	ENPP2	0.0331645
blue	EPB41L5	0.000413047
blue	EPHX2	5.26e-05
blue	ERCC3	1.75e-06
blue	ERI3	3.08e-06
blue	ERP29	4.59e-06
blue	ETFB	1.81e-07
blue	EVL	5.42e-05
blue	EYA1	0.00690717
blue	F7	3.19e-05
blue	F8A1	0.045765
blue	FAM110B	0.000261813
blue	FAM134C	8.59e-05
blue	FAM173A	5.86e-05
blue	FAM189A2	6.08e-07
blue	FAM98A	0.0253924
blue	FAN1	0.000192206
blue	FASTKD1	0.00414129
blue	FAU	6.32e-08
blue	FBXL15	8.2e-09
blue	FBXO9	1.34e-06
blue	FCGR2C	0.00535927
blue	FDFT1	4.56e-06
blue	FHOD3	4.36e-06
blue	FIS1	2.76e-12
blue	FKBP3	0.000116996
blue	FKSG49	2.79e-06
blue	FLNC	0.00152781
blue	FN3KRP	0.0166241
blue	FOXI1	9.46e-06
blue	FTSJ3	4.89e-05
blue	FXYD1	2.94e-05
blue	FYCO1	4.78e-05
blue	FZD7	9.05e-07
blue	GAB2	6.18e-05
blue	GABARAPL1	0.00226947
blue	GABARAPL1	0.00178531
blue	GAMT	0.00113761
blue	GFPT1	0.0965807
blue	GHITM	0.0180359
blue	GLRX	0.00529207
blue	GNAL	1.79e-06
blue	GNG12	0.000174356
blue	GOLT1B	0.0216831
blue	GP1BB	0.00019385
blue	GPX1	0.00160396
blue	GRAMD4	2.16e-07
blue	GSTK1	2.29e-06
blue	GSTO1	0.00047791
blue	GSTP1	0.0060884
blue	GUK1	5.77e-10
blue	GYG1	0.057173
blue	H1FX	0.000628847
blue	H2AFV	5.75e-05
blue	HADH	3.18e-05
blue	HAGH	5.45e-07
blue	HCCS	0.0639488
blue	HCN4	0.00195658
blue	HEXB	3.87e-07
blue	HIGD1A	0.0155665
blue	HINT1	7.7e-05
blue	HIST1H2AC	0.00448382
blue	HIST1H2BN	2.73e-07
blue	HIST2H2AA3	0.00392138
blue	HIST2H2BE	0.00550942
blue	HLA-E	0.000230973
blue	HLA-F-AS1	0.00194589
blue	HMGN1	0.000131397
blue	HN1L	1.23e-06
blue	HNRNPA1P31	0.000181956
blue	HRASLS	6.25e-06
blue	HRC	0.0429067
blue	HRSP12	1.01e-08
blue	HSPB2	5.74e-06
blue	HYPK	6.66e-09
blue	IARS2	7.3e-07
blue	ICAM3	0.000228773
blue	ICK	0.000164919
blue	IFT20	0.000254897
blue	IGF2	0.000428314
blue	IL7R	0.0121823
blue	ILKAP	7.77e-05
blue	INPP5A	1.88e-05
blue	INPP5F	0.000418643
blue	INTS12	1.51e-05
blue	IPO4	0.00303302
blue	IPW	0.000741622
blue	IQCJ-SCHIP1	0.00273409
blue	ITGAE	2.34e-09
blue	ITGB1BP1	0.000746119
blue	ITGB3BP	0.0499582
blue	ITGB4	0.000967866
blue	JAM3	2.63e-06
blue	KCNA5	0.00020137
blue	KDM3B	4.16e-07
blue	KIAA0430	2.89e-08
blue	KIF13B	0.00551502
blue	KIFAP3	0.00389044
blue	KLC1	1.05e-06
blue	KLHL3	0.00987372
blue	KLK8	5.71e-06
blue	KLRB1	0.0683102
blue	LAMB2	2.51e-06
blue	LAMTOR2	2.25e-08
blue	LCMT1	1.12e-08
blue	LOC100996747	0.0614496
blue	LOC102725016	2.34e-05
blue	LOC150776	1.87e-06
blue	LRP5	0.0388556
blue	LRRC37A	0.0198096
blue	LSM7	4.9e-06
blue	LSS	0.00410009
blue	LYRM4	0.000760741
blue	LYRM9	0.00101026
blue	MAP4	0.00134222
blue	MAPKAPK5	3.29e-06
blue	MCC	4.32e-06
blue	MCTS1	1.63e-07
blue	MCUR1	9.51e-10
blue	MED24	0.000704526
blue	MEIS1	6.12e-05
blue	METRN	5.74e-05
blue	MGST2	1.18e-11
blue	MICAL3	0.0006356
blue	MIPEP	0.000264285
blue	MIR4691	4.53e-05
blue	MKKS	1.57e-06
blue	MLH1	2.01e-09
blue	MNT	8.54e-05
blue	MOAP1	1.29e-05
blue	MPC2	0.000148918
blue	MPST	0.00158153
blue	MPZ	0.00242682
blue	MRFAP1L1	1.65e-07
blue	MRPL15	0.00260115
blue	MRPL22	3.5e-07
blue	MRPL23	3.89e-09
blue	MRPL34	6.69e-09
blue	MRPL40	5.75e-07
blue	MRPS27	0.000124676
blue	MRPS28	4.79e-09
blue	MSL2	0.000170148
blue	MSRB2	0.000180519
blue	MTA1	0.00161244
blue	MTO1	3.11e-05
blue	MTSS1	0.000261259
blue	MYBPC3	0.000693547
blue	MYH6	0.00561083
blue	MYH7	5.01e-06
blue	MYOM1	5.69e-06
blue	MYOM2	0.000121599
blue	MYOZ1	0.0219154
blue	NANS	0.000598326
blue	NBEA	0.0239735
blue	NBEAL1	1.04e-06
blue	NDUFA13	5.86e-09
blue	NDUFA3	0.00045931
blue	NDUFA7	1.9e-06
blue	NDUFA8	0.000707196
blue	NDUFAF3	2.25e-09
blue	NDUFB2	3.12e-06
blue	NDUFB6	8.54e-07
blue	NDUFS1	0.0404901
blue	NDUFS4	8.77e-06
blue	NDUFS6	2.87e-08
blue	NDUFV2	8.46e-06
blue	NEB	0.00474885
blue	NEDD4L	0.000111575
blue	NFU1	4.3e-07
blue	NKX2-5	0.000149046
blue	NKX3-1	1.63e-05
blue	NME1	0.0025893
blue	NME1-NME2	0.000378063
blue	NME4	4.91e-05
blue	NOP10	2.32e-05
blue	NPTX2	6.74e-06
blue	NR3C2	0.000148516
blue	NRTN	0.000677789
blue	NTAN1	0.000330453
blue	NUBP1	5.51e-05
blue	NUDT1	0.0327171
blue	NUP43	8.84e-06
blue	ODC1	0.000400851
blue	OGDH	0.0150116
blue	OGT	5.68e-06
blue	OLFML2A	0.0140485
blue	OPTN	9.25e-06
blue	OSBPL2	0.00423289
blue	P2RX5	0.00107167
blue	P4HA1	0.0645106
blue	PACSIN3	0.0014943
blue	PAIP2B	0.000258311
blue	PAPSS2	0.00139454
blue	PAXIP1	1.49e-08
blue	PCBD1	1.21e-08
blue	PCCB	0.0255822
blue	PCMT1	5.74e-08
blue	PCYT2	0.00441301
blue	PDCD2	0.0053447
blue	PDE4D	1.75e-05
blue	PDGFD	0.0324897
blue	PDLIM2	0.00344952
blue	PFDN2	9.62e-09
blue	PFDN5	3.92e-08
blue	PFN1	0.00188999
blue	PGLS	0.00118015
blue	PI4KA	8.8e-06
blue	PI4KA	2.35e-08
blue	PIGP	0.000135523
blue	PIGT	1.82e-06
blue	PIK3R3	5.15e-06
blue	PIN1	2.33e-07
blue	PKIA	7.55e-07
blue	PKIG	9.89e-05
blue	PLA2G4C	0.000568082
blue	PLAGL1	0.0262989
blue	PNP	0.00893599
blue	POLDIP3	0.00816071
blue	POLR1D	0.0130032
blue	POLR2F	8.13e-07
blue	POLR2G	7e-06
blue	POLR2I	3.63e-10
blue	POLR2J	6.47e-06
blue	POP5	2.02e-07
blue	PPARA	0.0191631
blue	PPP1R14B	0.000563941
blue	PPP1R7	1.58e-09
blue	PPP1R9A	0.0120755
blue	PREB	7.04e-05
blue	PRKAB2	0.00493609
blue	PRKAR1A	0.00264095
blue	PRKCZ	0.119708
blue	PRKDC	5.11e-09
blue	PRKG1	0.000974574
blue	PRPF3	2.9e-10
blue	PRPF39	0.010441
blue	PSMA1	2.38e-10
blue	PSMB1	2.94e-07
blue	PSMB10	8.88e-08
blue	PSMB3	8.35e-10
blue	PSMB5	2.94e-09
blue	PSMB6	3.78e-10
blue	PSMC5	1.11e-06
blue	PSMD13	1.82e-05
blue	PSMD4	8.35e-08
blue	PSMG1	0.0104165
blue	PTPLA	0.00103959
blue	PTPN12	0.00404906
blue	PTS	0.000527214
blue	PUF60	2.11e-05
blue	RAB40B	2.39e-07
blue	RAB5B	1.38e-06
blue	RABAC1	2.05e-05
blue	RABL6	0.00476466
blue	RAF1	6.49e-10
blue	RAMP1	7.93e-06
blue	RASSF1	0.00187707
blue	RBBP4	4.34e-09
blue	RBX1	5.67e-09
blue	RFNG	0.00363223
blue	RGCC	0.000583386
blue	RIC8B	0.000150649
blue	RMND5A	0.000512478
blue	RNF113A	0.000544291
blue	RNF7	9.96e-08
blue	RPL12	2.16e-06
blue	RPL26L1	1.89e-08
blue	RPL36	1.05e-06
blue	RPL36A	9.42e-05
blue	RPL39L	0.025085
blue	RPLP2	1.53e-06
blue	RPS17	7.31e-05
blue	RRAGD	0.00979863
blue	RTFDC1	2.47e-08
blue	RWDD2A	4.8e-06
blue	S100A1	0.0019311
blue	S100PBP	0.0302411
blue	SAMHD1	0.00017234
blue	SAR1B	0.000561023
blue	SAV1	1.93e-05
blue	SCAND1	2.68e-08
blue	SEC14L1	9.81e-05
blue	SEC31A	0.000133688
blue	SELL	0.00736634
blue	SEPW1	5.73e-05
blue	SERPINB6	6.2e-08
blue	SETD2	0.00010063
blue	SF3B5	1.76e-06
blue	SGCG	9.86e-05
blue	SH3BGR	0.000586021
blue	SH3GLB2	8.79e-05
blue	SIVA1	5.64e-10
blue	SLC16A1	0.00158171
blue	SLC17A5	9.14e-07
blue	SLC1A5	2.19e-05
blue	SLC22A7	0.000129199
blue	SLC25A32	0.0126698
blue	SLC25A5	0.000123622
blue	SLC2A10	0.0030368
blue	SLC35B1	1.71e-05
blue	SLC35D1	0.00404959
blue	SLC38A10	0.00481162
blue	SLC46A3	7.72e-06
blue	SLC4A1AP	4.76e-05
blue	SLC4A3	6.52e-05
blue	SLIRP	1.5e-11
blue	SNRNP25	6.01e-06
blue	SNRNP35	3.97e-06
blue	SNRPD2	1.49e-08
blue	SNRPN	1.41e-06
blue	SNTA1	0.00107799
blue	SNX1	1.87e-06
blue	SNX7	1.87e-05
blue	SOD1	1.13e-07
blue	SOS2	8.95e-05
blue	SPCS1	2.42e-06
blue	SPIN1	0.0462593
blue	SPRED2	0.007344
blue	SRRT	0.00281286
blue	SSR4	3.33e-06
blue	SSSCA1	0.011609
blue	ST6GAL1	0.00575997
blue	STT3A	0.000510523
blue	SVIL	0.00161676
blue	SYF2	9.96e-06
blue	SYNDIG1	0.0188463
blue	TACC2	0.00072158
blue	TAF10	0.00234145
blue	TAF11	0.00794369
blue	TALDO1	0.000161643
blue	TBC1D12	0.0214647
blue	TBC1D17	0.000164489
blue	TBCB	3.5e-05
blue	TCAP	7.17e-06
blue	TCP10L	6.09e-05
blue	TERF2IP	4.14e-09
blue	THSD4	0.000106116
blue	THYN1	0.000806631
blue	TIMM13	0.000143905
blue	TMED3	0.000471853
blue	TMEM127	2.25e-05
blue	TMEM160	2.58e-06
blue	TMEM230	0.00024535
blue	TMEM258	5.33e-07
blue	TMPO	0.000775895
blue	TNNT2	0.0020767
blue	TOM1	0.000943408
blue	TPCN1	0.00108266
blue	TRAPPC2L	9.67e-09
blue	TRIM45	0.00042419
blue	TRIP12	9.07e-07
blue	TSPO	1.26e-06
blue	TST	9.9e-06
blue	TTC4	0.00446473
blue	TUBA4A	0.0012547
blue	TUBB2A	0.0193946
blue	TXNDC15	1.42e-06
blue	UBE2C	2.27e-05
blue	UBE2S	0.0133079
blue	UBE3C	0.000260617
blue	UBL5	1.02e-11
blue	UBQLN4	0.01452
blue	UCHL3	8.14e-05
blue	UCKL1	5.03e-06
blue	UFC1	9.33e-08
blue	UFSP2	7.88e-06
blue	UPP1	0.00111878
blue	UQCR10	0.000299694
blue	UQCRC1	0.000680253
blue	UROS	0.00376818
blue	UXT	7.27e-07
blue	VAMP2	0.000328123
blue	VPS35	4.69e-06
blue	VPS4A	1.25e-05
blue	WDR83OS	3.22e-06
blue	WFS1	0.00170577
blue	YIF1A	0.00159732
blue	YWHAQ	4.95e-07
blue	ZBTB16	0.0542711
blue	ZDHHC13	7.29e-06
blue	ZDHHC4	1.36e-05
blue	ZMYM6	0.000707035
blue	ZNF106	0.00293779
blue	ZNF204P	5.84e-05
blue	ZNF32	1.12e-06
blue	ZNF512B	0.000172685
blue	ZNF580	3.14e-06
blue	ZNF747	0.00845467
blue	ZNHIT1	1.53e-06
blue	ZNHIT3	1.07e-07
brown	AASS	0.0146786
brown	ABHD2	0.00202199
brown	ACADVL	0.0128188
brown	ACSL3	7.08e-06
brown	ADD3	8.58e-09
brown	ADNP2	0.000493789
brown	AGAP1	2.58e-06
brown	AGO3	8.07e-08
brown	AK055981	0.000172716
brown	AK4	1.08e-09
brown	AKAP1	6.38e-09
brown	AKAP13	1.37e-13
brown	AKAP2	6.15e-06
brown	AKT2	0.00033926
brown	ALDH5A1	0.00754665
brown	ALPK1	0.000617355
brown	ANKRD10-IT1	7.92e-09
brown	ANKRD11	4.64e-05
brown	ANKRD36	9.55e-07
brown	ANKRD36B	2.38e-10
brown	ANO1	0.000133687
brown	AP3D1	9.51e-05
brown	APBB2	0.0188171
brown	APC	2.45e-06
brown	APOBEC3C	2.55e-06
brown	AR	2.09e-10
brown	AREL1	0.00118386
brown	ARHGAP26	0.00759987
brown	ARL5A	0.000934981
brown	ARMCX3	2.98e-06
brown	ASPN	0.000878137
brown	ATG16L1	6.06e-05
brown	ATM	0.00269134
brown	ATP1B1	0.0125517
brown	ATP6V0E1	0.000236697
brown	ATP8B1	0.000421167
brown	ATXN1	0.000616251
brown	ATXN7	2.09e-09
brown	BBX	4.48e-16
brown	BFAR	0.00299895
brown	BHLHB9	0.0145283
brown	BPTF	2.42e-09
brown	BRD4	2.14e-06
brown	BTG1	7.38e-08
brown	C3orf14	0.0106867
brown	CAD	0.00214665
brown	CADM1	8.82e-11
brown	CALU	0.0758681
brown	CBX6	9.38e-07
brown	CCDC92	0.00393896
brown	CCL18	0.00269192
brown	CCNI	5.2e-06
brown	CCNT1	0.000100555
brown	CDC123	0.000829127
brown	CDC14B	9.55e-07
brown	CDC42BPA	5.07e-06
brown	CDC42SE1	0.000535389
brown	CDS2	0.0416348
brown	CENPT	0.00222698
brown	CEP350	1.54e-18
brown	CEP68	9.53e-09
brown	CEPT1	4.49e-05
brown	CFLAR	1.99e-07
brown	CHFR	2.79e-06
brown	CHKB-CPT1B	0.0132041
brown	CHMP2B	5.05e-09
brown	CISD1	1.42e-06
brown	CKLF	0.00140627
brown	CLDN22	7.96e-05
brown	CLIC5	2.65e-07
brown	CLUHP3	6e-06
brown	CMTM6	2.68e-05
brown	CNOT7	3.09e-10
brown	COL4A3BP	1.8e-15
brown	COL5A3	0.00134813
brown	COL9A3	0.0221814
brown	COPG1	5.97e-08
brown	COX20	2.18e-10
brown	CPB1	0.00542479
brown	CPT2	0.000730708
brown	CRBN	3.87e-10
brown	CREB1	3.63e-13
brown	CREB5	0.00823758
brown	CRHBP	0.0538281
brown	CSF2RB	0.0158455
brown	CTC-425F1.4	2.54e-09
brown	CTNNB1	5.35e-06
brown	CTTN	4.18e-05
brown	CUEDC1	1.96e-05
brown	CUL5	0.000555134
brown	CYB561	1.96e-05
brown	DCAF7	3.38e-08
brown	DCLRE1C	1.38e-05
brown	DDB2	0.0102588
brown	DDR2	5.82e-16
brown	DDX21	0.000746992
brown	DENND5B	5.02e-05
brown	DESI2	4.96e-08
brown	DICER1	1.22e-12
brown	DIP2A	0.000268149
brown	DLEU2	2.44e-07
brown	DLEU2	1.72e-08
brown	DNAJB14	3.09e-12
brown	DNM1	0.0022114
brown	DOCK1	0.0020046
brown	DPEP2	0.00454435
brown	DSC1	3.47e-08
brown	DSTYK	3.28e-05
brown	DUSP8	0.000107193
brown	DUT	7.92e-05
brown	DYNC1LI2	9.61e-15
brown	EBF2	1.48e-10
brown	EDEM3	1.62e-06
brown	EDNRA	4.25e-07
brown	EFHD1	0.00295669
brown	EFNB2	0.000533107
brown	EI24	0.00158366
brown	EIF1AX	4.36e-07
brown	EIF4A1	1.38e-06
brown	EIF5A	4.74e-05
brown	EPHA4	1.83e-07
brown	EPM2AIP1	5.16e-06
brown	EPRS	1.63e-06
brown	ERC1	0.0132453
brown	ESF1	1.77e-07
brown	ETV1	0.000229092
brown	EYA4	3.82e-05
brown	FADS1	5.09e-06
brown	FAM114A1	0.000529873
brown	FAM129A	1.77e-05
brown	FAM45A	2.14e-12
brown	FAM46A	1.35e-05
brown	FASTKD5	0.000108573
brown	FBXO11	1.28e-05
brown	FBXO21	1.11e-09
brown	FBXW12	2.14e-08
brown	FCGBP	0.0146874
brown	FCHO1	0.00845957
brown	FEZ2	1.26e-06
brown	FHOD1	0.000707669
brown	FMO2	2.6e-11
brown	FNDC3B	1.22e-08
brown	FOXK2	0.0013231
brown	FOXO3	3.83e-07
brown	FOXO3	5.65e-11
brown	FRMD4A	1.82e-10
brown	FRZB	5.48e-07
brown	FXYD5	0.039907
brown	GAREM	0.000126035
brown	GAS7	5.28e-10
brown	GFOD1	0.00159586
brown	GLG1	1.14e-10
brown	GLIPR1	0.00300975
brown	GLUD1	1.44e-05
brown	GMPR	6.16e-05
brown	GNAQ	2.49e-05
brown	GOLM1	0.00969235
brown	GPATCH2	0.000387809
brown	GPM6B	6.51e-07
brown	GPR20	1.83e-05
brown	GSE1	3.84e-06
brown	GSK3B	2.31e-07
brown	GTF2H2B	0.00805433
brown	GTPBP2	0.000136009
brown	GTPBP8	8.49e-08
brown	GUCY1A3	4.95e-16
brown	H3F3A	7.73e-07
brown	H3F3A	4.24e-05
brown	HAND2-AS1	2.15e-14
brown	HAUS2	1.33e-06
brown	HBS1L	0.00479887
brown	HCP5	0.020072
brown	HERC5	0.00494027
brown	HGSNAT	0.00624097
brown	HIC2	4.64e-05
brown	HIPK1	2.74e-10
brown	HIPK2	2.84e-06
brown	HIRA	0.0548459
brown	HMGXB4	3.09e-08
brown	HNRNPA1	0.00104132
brown	HNRNPL	2.15e-06
brown	HS3ST3A1	0.0561806
brown	HSD11B1	0.028254
brown	HSDL2	0.0122355
brown	HSPBAP1	0.0454927
brown	HTATIP2	0.0030174
brown	HYAL1	0.0985711
brown	IDH2	0.000344678
brown	IDH3A	0.0203408
brown	IFI6	0.000441734
brown	IGF1R	2.01e-07
brown	IL6R	2.31e-06
brown	ING3	9.4e-11
brown	IRS2	0.00440059
brown	ISYNA1	0.00409823
brown	ITGA8	2.16e-06
brown	ITIH5	0.0219377
brown	KANSL1L	7.57e-07
brown	KAT6B	0.00033703
brown	KCNJ12	1.06e-05
brown	KCNMB2	2.63e-05
brown	KDM5A	3.71e-09
brown	KHDRBS1	1.56e-12
brown	KHDRBS3	0.00505699
brown	KHSRP	7.44e-06
brown	KIAA0485	5.12e-06
brown	KIAA0754	1.3e-06
brown	KIAA0922	3.14e-05
brown	KIAA1033	1.46e-09
brown	KIF5B	4.31e-11
brown	KLC2	9.49e-05
brown	KLF3-AS1	5.47e-08
brown	KLHDC4	1.27e-05
brown	KLHL24	1.34e-06
brown	KMT2A	1.01e-06
brown	KPNA3	6.27e-06
brown	KRAS	3.26e-15
brown	LEPREL4	0.00256333
brown	LEPROT	1.45e-05
brown	LIMS1	3.89e-05
brown	LINC00339	0.0235378
brown	LOC100272216	5.62e-08
brown	LOC100996517	7.95e-07
brown	LOC101060747	1.28e-08
brown	LOC728392	0.0109334
brown	LONRF1	0.00396515
brown	LOXL1	0.000661993
brown	LPAR3	0.000860179
brown	LPP	2.53e-07
brown	LSM1	0.00280291
brown	LTBP2	0.000730768
brown	LTF	0.00763317
brown	MACROD1	2.74e-05
brown	MAGT1	1.73e-06
brown	MALL	0.000262462
brown	MAP1B	0.000116748
brown	MAP3K2	6.64e-08
brown	MAP3K7	5.82e-11
brown	MARCKS	0.00279422
brown	MARK2	1.05e-05
brown	MCCC2	0.0107618
brown	ME3	0.0122643
brown	MED1	1.69e-12
brown	MED13	9.42e-07
brown	MFHAS1	0.000784438
brown	MFN1	0.00203779
brown	MFSD11	2.69e-06
brown	MGMT	0.00611565
brown	MIR4800	0.000379194
brown	MLLT10	2.71e-06
brown	MLYCD	0.0101463
brown	MMP23A	0.0314068
brown	MPV17	9.14e-06
brown	MRPL17	0.022998
brown	MTF2	5.56e-10
brown	MXRA5	0.00105536
brown	MYCBP2	6.52e-11
brown	MYLIP	4.7e-08
brown	MYLK	9.08e-06
brown	MYO1D	0.00175538
brown	MZT2B	1.61e-06
brown	NAA15	1.12e-12
brown	NAA35	3.9e-06
brown	NAA40	5.5e-06
brown	NBEAL2	0.00169423
brown	NCLN	0.00660305
brown	NCOA2	7.84e-07
brown	NCOA3	0.0485603
brown	NDE1	2.57e-06
brown	NDUFA9	0.0040272
brown	NDUFS2	0.00867021
brown	NDUFS7	0.000733851
brown	NFATC2IP	2.29e-05
brown	NFIC	9.95e-12
brown	NFIX	3.46e-05
brown	NKTR	1.25e-13
brown	NOL12	2.25e-05
brown	NOTCH2NL	0.000390395
brown	NOV	0.0213263
brown	NPR3	8.88e-08
brown	NQO2	0.0117824
brown	NR1D2	7.43e-06
brown	NR2F1	0.0300462
brown	NRIP1	1.28e-10
brown	NUCKS1	2.9e-14
brown	NUP50	0.000219212
brown	NUTF2	3.81e-07
brown	OPA3	1.36e-06
brown	ORMDL2	7.54e-06
brown	OSMR	0.00295701
brown	OSTF1	0.0104492
brown	PBX1	6e-07
brown	PCDH9	2.17e-08
brown	PCDHA1	0.00992745
brown	PCDHGA10	5.18e-06
brown	PCDHGA8	1.13e-09
brown	PCNXL2	0.000501305
brown	PCSK1N	4.05e-06
brown	PCYOX1	1.13e-07
brown	PDCD6	0.000132303
brown	PDE8B	0.00204815
brown	PHACTR2	1.28e-18
brown	PIAS1	2.28e-08
brown	PIK3CA	1.8e-12
brown	PIK3R1	1.08e-18
brown	PLEKHA1	1.62e-11
brown	PLXDC2	2.18e-05
brown	PMEPA1	4.28e-05
brown	POLR1B	4.34e-08
brown	POLR2H	0.000928206
brown	POLR3B	0.000683598
brown	PPIC	0.0273756
brown	PPIG	1.63e-11
brown	PPP1R13L	0.0077162
brown	PPP2R3A	4.19e-05
brown	PPP2R5E	3.42e-08
brown	PRKCDBP	0.00065265
brown	PROSC	3.39e-07
brown	PROX1	1.17e-06
brown	PRPF40A	1.33e-13
brown	PRR11	2.03e-07
brown	PRRC1	1.48e-05
brown	PRRC2C	4.23e-07
brown	PSMC2	1.49e-06
brown	PTCD2	1.5e-07
brown	PTER	4.09e-12
brown	PTPN3	0.00177123
brown	PTTG1IP	0.0024844
brown	PWP1	6.56e-09
brown	R3HDM2	2.24e-05
brown	RAB31	1.24e-07
brown	RAP2A	4.24e-11
brown	RAP2A	0.000248309
brown	RAPGEF6	2.82e-09
brown	RASGRP3	0.0176884
brown	RBBP6	5.29e-06
brown	RBFOX2	2.46e-15
brown	RBMS1	1.26e-06
brown	RC3H2	2.28e-13
brown	REEP1	0.000557949
brown	RHOBTB3	1.78e-16
brown	RIOK3	0.000952751
brown	RIT1	0.0828093
brown	RNASEH1	3.97e-08
brown	RNF115	1.67e-13
brown	RP11-395B7.7	0.000134142
brown	RP11-403P17.4	1.24e-05
brown	RP11-769O8.3	1.63e-06
brown	RPL23AP32	5.04e-08
brown	RPL37A	1.23e-10
brown	RPL38	2.66e-05
brown	RPS3	0.000154337
brown	RRAGC	9.82e-06
brown	RRAS2	0.016075
brown	RSRC1	1.26e-05
brown	RUNX1T1	4.4e-14
brown	RYBP	2.74e-09
brown	SASH1	2.52e-14
brown	SATB1	4.57e-09
brown	SCAF11	5.16e-09
brown	SCAMP4	0.000142489
brown	SCD5	0.000205171
brown	SCO2	0.000201126
brown	SDAD1	9.46e-05
brown	SDC4	0.00896418
brown	SEC22B	2.01e-13
brown	SECISBP2L	3.37e-06
brown	SEMA5A	7.87e-05
brown	SEMA6D	0.00495901
brown	SERINC3	2.32e-08
brown	SERPINI1	0.0150673
brown	SETD5	2.81e-06
brown	SETD6	1.19e-05
brown	SF1	6.73e-05
brown	SF3A2	7.09e-06
brown	SFRP4	4.48e-05
brown	SH3PXD2A	8.6e-09
brown	SIRT3	0.00319168
brown	SLC16A5	0.0184616
brown	SLC16A7	2e-11
brown	SLC25A20	0.00174464
brown	SLC26A2	1.04e-11
brown	SLC2A4	0.00141235
brown	SLC38A1	6.74e-06
brown	SLCO3A1	0.000157324
brown	SLCO5A1	0.00278829
brown	SLIT2	1.7e-15
brown	SMA4	0.000533651
brown	SMAD6	0.0342209
brown	SMARCA4	1.49e-09
brown	SMIM8	0.000179414
brown	SNRNP40	0.000434779
brown	SNTB2	1.98e-05
brown	SNX27	5.55e-05
brown	SOBP	1.79e-05
brown	SOD3	9.09e-05
brown	SORBS1	4.17e-08
brown	SOX9	0.000122629
brown	SPDYE2	0.00266471
brown	SPEN	3.71e-10
brown	SPON1	0.00790054
brown	SPR	7.88e-05
brown	SRPRB	0.000782024
brown	SRRM2	6.31e-10
brown	SRSF11	9.15e-07
brown	SRSF6	0.0117491
brown	SSPN	0.00836334
brown	SSR3	0.00203877
brown	STAG2	5.33e-18
brown	STAG3L3	0.0121134
brown	SUV420H1	1.42e-09
brown	SYNJ2BP	3.98e-17
brown	TBC1D5	4.96e-09
brown	TCF25	7.37e-08
brown	TCF4	4.1e-10
brown	TGOLN2	0.00583737
brown	THBS2	0.00273973
brown	THUMPD1	8.27e-10
brown	TM6SF1	0.00131404
brown	TM7SF3	3.62e-05
brown	TMBIM4	0.00190129
brown	TMEM106B	1.08e-06
brown	TMEM106C	1.56e-05
brown	TMEM159	5.6e-06
brown	TMEM246	0.0261507
brown	TMEM260	3.32e-09
brown	TMEM97	0.00651666
brown	TNPO1	8.14e-19
brown	TNPO3	1.4e-08
brown	TNRC6B	2.75e-10
brown	TNS1	0.00698763
brown	TOB2	1.89e-08
brown	TOPORS-AS1	0.000367292
brown	TP53	1.6e-05
brown	TPP2	0.0030736
brown	TPR	7.27e-19
brown	TRA2A	2.96e-14
brown	TRAK1	0.0583436
brown	TRAK2	0.000922922
brown	TROVE2	7e-12
brown	TTC3	5.45e-18
brown	TULP3	9.67e-08
brown	TXLNGY	0.00294612
brown	TXNIP	0.000150953
brown	UAP1L1	4.18e-06
brown	UBXN7	0.00176611
brown	UEVLD	0.00761237
brown	UGCG	2.75e-08
brown	USP13	4.55e-14
brown	USP14	4.05e-05
brown	USP2	2.06e-05
brown	USP33	1.04e-09
brown	VGLL4	1.24e-06
brown	VPS13A	0.000126685
brown	WAC	3.91e-06
brown	WNK1	2.93e-09
brown	WNT5A	0.000389461
brown	WSB1	6.65e-09
brown	Y16709	1.12e-17
brown	YIPF6	1.79e-05
brown	ZBTB20	1.71e-07
brown	ZBTB38	5.32e-15
brown	ZBTB43	0.000136113
brown	ZBTB44	0.000422971
brown	ZC2HC1A	2.73e-06
brown	ZC3H15	1.42e-07
brown	ZC3H7B	4.71e-05
brown	ZFP36L1	0.000713616
brown	ZFP36L2	6.2e-07
brown	ZKSCAN1	0.000265689
brown	ZMYM2	1.29e-06
brown	ZNF12	2.46e-20
brown	ZNF148	1.35e-16
brown	ZNF160	5.69e-07
brown	ZNF205	0.00474572
brown	ZNF24	1.78e-13
brown	ZNF264	0.0161453
brown	ZNF292	1.59e-13
brown	ZNF395	0.000510286
brown	ZNF430	0.00574366
brown	ZNF532	4e-07
brown	ZNF562	5.26e-07
brown	ZNF573	0.00581915
brown	ZNF611	0.000476873
brown	ZNF654	0.000265946
brown	ZNF721	2.66e-05
brown	ZNF91	1.24e-09
brown	ZSCAN18	1.39e-05
cyan	AKIP1	7.38e-09
cyan	ANP32A	3.23e-09
cyan	ANXA6	3.64e-08
cyan	AP1S1	1.04e-06
cyan	APH1A	8.75e-07
cyan	ARHGAP1	6.47e-09
cyan	ASH1L	1.46e-05
cyan	ATF6B	1.34e-08
cyan	ATP5S	0.000357404
cyan	BST2	7.24e-05
cyan	C9orf9	1.37e-05
cyan	CDK19	9.86e-07
cyan	CPSF1	0.010813
cyan	CTSZ	1.02e-13
cyan	CYP51A1	0.000240659
cyan	DCAF10	6.53e-05
cyan	DCAF11	4.93e-05
cyan	DDO	2.07e-05
cyan	DDX17	3.02e-08
cyan	DENND4C	7.94e-06
cyan	DHRS11	0.00070716
cyan	DMPK	0.000146898
cyan	DNAJC7	0.0018909
cyan	EIF2S3	2.93e-13
cyan	EIF3I	4.93e-06
cyan	FBXW11	5.35e-05
cyan	FKBP10	7.97e-07
cyan	GATAD2A	4.81e-08
cyan	GGT1	0.00595284
cyan	GMCL1	0.000367535
cyan	GNAI2	1.55e-07
cyan	GNS	2.52e-08
cyan	GOLIM4	0.00153398
cyan	HNRNPH1	2.05e-06
cyan	HNRNPUL2	1.42e-07
cyan	HNRNPUL2	1.67e-07
cyan	HP1BP3	2.92e-05
cyan	KDM6A	0.00137936
cyan	KIF3B	0.000358157
cyan	KPNA6	7.73e-10
cyan	LARS	0.0002831
cyan	LIAS	8.31e-05
cyan	LITAF	0.000111899
cyan	LMO4	2.11e-05
cyan	MIR612	1.62e-05
cyan	MIR6834	6.29e-08
cyan	MLXIP	0.00591293
cyan	MMP14	0.000866719
cyan	MYO18A	0.000997381
cyan	NDRG3	3.26e-07
cyan	NFE2L1	6.67e-06
cyan	NUCB1	2.54e-10
cyan	NUDT4	5.06e-05
cyan	PDAP1	1.74e-06
cyan	PEX26	0.000198176
cyan	PGM5	2.18e-10
cyan	PIP5K1A	9.53e-07
cyan	PNMT	6.4e-05
cyan	POLE3	4.35e-08
cyan	POLR2J	0.00297356
cyan	PPFIBP1	3.18e-06
cyan	PPID	3.22e-14
cyan	PPP3R1	1.92e-07
cyan	PTPRZ1	0.00412567
cyan	QRSL1	0.00827944
cyan	RAB11B	4.25e-06
cyan	RAB5C	5.41e-12
cyan	RBM48	1.73e-07
cyan	RMDN1	0.000153095
cyan	RNF146	0.00236846
cyan	RPH3AL	0.0108385
cyan	RSL1D1	1.16e-06
cyan	SDF4	1.76e-08
cyan	SETD8	0.00097314
cyan	SGCB	2.67e-05
cyan	SKI	0.000456317
cyan	SLC39A7	1.14e-09
cyan	SMTN	8.43e-07
cyan	SNAP23	1.4e-05
cyan	SPCS3	7.42e-07
cyan	SS18	1.98e-13
cyan	STK16	0.000132275
cyan	TACC1	6.73e-07
cyan	TAF15	1.62e-11
cyan	THOP1	0.00295081
cyan	TMEM185B	2.06e-06
cyan	TNK2	9.17e-05
cyan	TPM2	4.75e-08
cyan	TRIM16	5.07e-07
cyan	ZBED1	0.00303109
cyan	ZMAT3	0.000528216
green	AAMDC	1.6e-06
green	ABCA1	0.0914005
green	ABCD2	2.18e-05
green	ABTB2	7.63e-05
green	AC012065.7	0.000350469
green	ACKR1	0.0141365
green	ACTN2	0.000862266
green	ADAM19	2.25e-07
green	ADCY6	1.63e-06
green	AIMP2	1.63e-05
green	AK6	0.00620429
green	AKAP3	0.0117581
green	ALAS1	0.00046746
green	ALPK3	7.33e-07
green	AMACR	0.0019173
green	ANGPTL2	2.15e-05
green	ART3	6.83e-11
green	ASTN2	4.58e-10
green	ASXL3	0.0269584
green	ATP13A3	0.00483841
green	BLM	0.000829621
green	C9orf16	3.88e-08
green	CA14	7.01e-05
green	CACNA1D	1.43e-07
green	CACNA2D2	1.03e-07
green	CDA	0.000348303
green	CEL	2.01e-07
green	CES2	9.24e-06
green	CHGB	1.03e-05
green	CHL1	1.64e-07
green	CHODL	0.000500989
green	CKAP4	3.55e-05
green	CLSTN2	0.00142794
green	CNTFR	1.28e-05
green	COG5	4.25e-10
green	COLQ	1.71e-09
green	COMMD8	0.000413342
green	COMP	6.84e-06
green	COQ10B	9.56e-08
green	COQ2	0.0029674
green	CPEB1	0.000111956
green	CRLF1	2.07e-05
green	CSGALNACT1	8.13e-06
green	CTGF	0.00641634
green	CTSB	0.0134126
green	CTSD	0.000831681
green	CXXC4	3.28e-05
green	CYB5R1	5.54e-05
green	CYFIP2	3.01e-06
green	CYP2J2	1.98e-06
green	DAP	0.00108874
green	DDAH1	4.62e-08
green	DENND2A	3.04e-05
green	DES	0.00530006
green	DGKD	5.03e-08
green	DIAPH1	5.74e-05
green	DIRAS3	0.000793021
green	E2F6	0.00543227
green	ENO3	0.0190926
green	ENOX1	0.0020637
green	EPHA2	1.22e-06
green	EPN3	0.000137034
green	ERBB2	1.01e-05
green	ERBB3	0.00642561
green	ETNPPL	0.000433356
green	EXT1	3.92e-07
green	FABP3	2.24e-06
green	FAM21A	1.38e-05
green	FAM21C	1.12e-06
green	FAXDC2	5.22e-07
green	FBXL4	3.69e-06
green	FBXO2	0.0161171
green	FEZ1	7.85e-05
green	FGF1	3.11e-05
green	FRAT2	0.00121372
green	FRRS1L	1.67e-05
green	G0S2	6.94e-06
green	GHRH	7.2e-05
green	GNAO1	1.76e-06
green	GOLGA3	1.21e-05
green	GPR22	1.79e-09
green	HAMP	0.00134263
green	HDDC2	0.00261258
green	HK2	2.25e-05
green	HLF	5.8e-07
green	HOOK2	7.93e-05
green	HOPX	0.00364125
green	HPR	0.00157452
green	HSF2	5.22e-06
green	HTRA1	0.000400969
green	IGFBP2	1.45e-11
green	IKZF5	0.0889226
green	INHA	0.000792515
green	INPP5J	4.6e-05
green	JAM2	0.000208771
green	KCNE4	0.000207236
green	KCNIP2	8.38e-06
green	KCNJ2	0.000812029
green	KCNJ3	2.88e-06
green	KDELR3	9.29e-08
green	KLHL41	0.00175182
green	KLKB1	8.64e-07
green	LBH	0.000162806
green	LINC00312	0.0357546
green	LMAN1L	0.000218983
green	LOC101930578	0.000936023
green	LOC102725271	1.61e-09
green	LPCAT4	1.98e-05
green	LSP1	2.39e-05
green	MAOA	0.0015313
green	MAP3K7CL	2.19e-07
green	MCAM	1.79e-07
green	MCOLN3	2.35e-07
green	ME2	3.23e-06
green	MEOX1	4.75e-06
green	MFGE8	5.97e-05
green	MIR6883	0.000160046
green	MIR7110	1.33e-06
green	MTFR1	2.64e-05
green	MTHFD2L	0.000155362
green	MTUS2	1.79e-07
green	MXI1	0.000263009
green	MYBPC1	7.67e-07
green	MYH9	0.00243822
green	MYOF	0.00130032
green	NAV2	1.87e-06
green	NDUFA4L2	2.77e-05
green	NECAB3	1.05e-05
green	NEK3	1.82e-06
green	NES	1.08e-06
green	NMRK1	7.25e-05
green	NOS3	0.0061313
green	NOX4	0.000162287
green	NPPB	6.5e-09
green	NR2F1	9.77e-07
green	NRAS	0.00961822
green	ODF2	6.91e-07
green	OXCT1	0.000740049
green	PAK6	1.08e-07
green	PARK2	0.0136725
green	PBXIP1	1.48e-05
green	PGM3	0.000774704
green	PHLDA1	6.03e-06
green	PIP5K1B	0.000107076
green	PLCE1	5.06e-05
green	PLP2	0.0108761
green	POPDC2	3.88e-05
green	POPDC3	0.00113398
green	PPFIA4	0.000862453
green	PPP1R1A	2.79e-08
green	PRDX1	3.08e-07
green	PRMT1	0.00027734
green	PRNP	2.46e-05
green	PRRG1	4.36e-05
green	PSMD8	0.000654164
green	PTDSS1	1.34e-07
green	PTGDS	6.96e-08
green	PTPRN2	3.94e-05
green	PYGM	3.72e-06
green	RASL12	4.41e-07
green	RBBP8	0.00117073
green	RBFOX1	1.43e-07
green	RBM3	0.00105154
green	RCAN1	2.34e-09
green	ROR1	0.0200417
green	RPL3L	1.64e-05
green	RPS6KA2	2.57e-07
green	RPS6KA5	1.9e-08
green	SALL1	0.000151741
green	SEC16A	3.71e-06
green	SERPINE1	7.67e-06
green	SFRP5	3.6e-08
green	SH2B3	6.16e-07
green	SLC1A4	1.09e-05
green	SLC22A17	0.00140698
green	SLC35G2	0.00277107
green	SLN	0.000112036
green	SMYD2	0.00594213
green	SORD	0.00110986
green	SOSTDC1	6.95e-07
green	SOX4	0.0323332
green	SPINK2	0.000301541
green	SPP1	3.92e-06
green	ST3GAL1	0.00247055
green	ST3GAL6	1.48e-05
green	STAT4	0.00477919
green	SUSD4	2.3e-08
green	SVEP1	0.0218557
green	SYNPO2L	0.0078461
green	TGFB1I1	1.05e-06
green	THRA	0.000224752
green	TINAGL1	1.36e-05
green	TKTL1	1.62e-05
green	TMCC1	6.73e-07
green	TMEM251	0.00132771
green	TMEM30B	0.0141485
green	TNFRSF12A	0.00273767
green	TNNI3	0.000916912
green	TNNT1	2.37e-06
green	TRAC	3.21e-06
green	TRAC	3.47e-06
green	TUBB6	0.00157398
green	VASH1	2.88e-10
green	WDR60	0.0133705
green	WIPI1	1.36e-07
green	YBX3	9.28e-07
green	YME1L1	2.52e-05
green	ZMIZ1	6.4e-07
greenyellow	ANK1	0.0358388
greenyellow	APMAP	1.16e-08
greenyellow	APOD	0.00010953
greenyellow	CARD8	0.0204031
greenyellow	CEBPG	0.00845934
greenyellow	CHIC2	3.87e-06
greenyellow	CLCNKB	2.98e-05
greenyellow	CLEC2B	0.000962078
greenyellow	CLTA	7.31e-10
greenyellow	CNPY2	0.000281055
greenyellow	DDX50	1.78e-09
greenyellow	DPT	9.64e-07
greenyellow	DYNLT1	1.24e-10
greenyellow	EEF1B2	7.1e-14
greenyellow	EIF1AY	0.0132018
greenyellow	EIF3D	5.42e-08
greenyellow	EIF3E	7.08e-09
greenyellow	ETNK2	2.35e-06
greenyellow	FAAH	0.0383611
greenyellow	FBL	3.88e-08
greenyellow	FST	0.000670852
greenyellow	FTH1	1.77e-07
greenyellow	GALNT8	3.31e-08
greenyellow	GLTSCR2	1.38e-08
greenyellow	GMFG	0.00187296
greenyellow	HLA-DQA1	0.0136476
greenyellow	ID3	7.9e-08
greenyellow	IGFBP4	0.000131651
greenyellow	IMPDH2	4.26e-10
greenyellow	IRF3	0.000655767
greenyellow	ITPK1	0.000193689
greenyellow	KDM5D	0.0053472
greenyellow	KLF11	0.00104861
greenyellow	LGALS1	1.79e-06
greenyellow	MFN2	0.00581247
greenyellow	MMD	1.28e-09
greenyellow	NCRNA00185	0.00158766
greenyellow	NPC2	1.2e-07
greenyellow	NPM1	6.2e-08
greenyellow	NPY1R	0.00603909
greenyellow	OXCT2	0.00403682
greenyellow	PABPC1	0.000104638
greenyellow	PABPC3	1.74e-05
greenyellow	PHLDA3	0.00140474
greenyellow	PMM1	5.31e-08
greenyellow	PPP1R12B	0.00242643
greenyellow	PRKACA	0.00594838
greenyellow	PSMA4	1.85e-06
greenyellow	RAB13	3.25e-06
greenyellow	RAI14	0.00365976
greenyellow	RCN1	9.91e-05
greenyellow	RETSAT	1.59e-06
greenyellow	RPL10A	8.36e-13
greenyellow	RPL11	3.27e-12
greenyellow	RPL13	1.88e-11
greenyellow	RPL13A	3.09e-08
greenyellow	RPL14	9.52e-10
greenyellow	RPL18A	3.25e-12
greenyellow	RPL19	9.14e-15
greenyellow	RPL24	9.24e-12
greenyellow	RPL34	8.27e-14
greenyellow	RPL35	2.64e-10
greenyellow	RPL36AL	2.51e-09
greenyellow	RPL37	2.17e-13
greenyellow	RPL6	9.6e-11
greenyellow	RPL7	1.73e-08
greenyellow	RPL7A	1.52e-07
greenyellow	RPLP0	1.83e-08
greenyellow	RPLP1	2.09e-10
greenyellow	RPS12	2.59e-14
greenyellow	RPS16	5.01e-05
greenyellow	RPS19	3.61e-12
greenyellow	RPS2	1.02e-08
greenyellow	RPS20	1.6e-09
greenyellow	RPS21	3.39e-11
greenyellow	RPS25	1.05e-08
greenyellow	RPS4X	4.28e-11
greenyellow	RPS4XP2	6.01e-08
greenyellow	RPS4Y1	0.0104978
greenyellow	RPS5	7.79e-10
greenyellow	RPS7	8.31e-12
greenyellow	RPS8	5.51e-12
greenyellow	RPS9	1.06e-10
greenyellow	RPSA	2.39e-10
greenyellow	SARAF	6.45e-11
greenyellow	SEC11A	1.23e-13
greenyellow	SH3BGRL3	3.78e-05
greenyellow	SIPA1L3	0.00383646
greenyellow	SLBP	7.55e-05
greenyellow	SLC25A6	6.45e-07
greenyellow	SLC5A3	4.76e-05
greenyellow	SORL1	0.00106762
greenyellow	STOM	2.57e-05
greenyellow	TCEA1	4.87e-10
greenyellow	UBA1	8.75e-06
greenyellow	USP9Y	0.0075951
greenyellow	VIPR1	0.000468986
greenyellow	VPS8	0.0766099
greenyellow	WASF2	1.64e-07
greenyellow	XIST	0.00742476
greenyellow	YWHAH	0.00112571
greenyellow	ZFY	0.000223552
greenyellow	ZNF266	0.00794291
greenyellow	ZNF287	5.02e-11
greenyellow	ZNF93	2.22e-07
grey60	ABCA6	9.75e-09
grey60	AC005838.2	1.41e-07
grey60	ADM	0.00104012
grey60	ARMC1	8.36e-14
grey60	ATP6V0A4	1.8e-05
grey60	ATRX	8.42e-14
grey60	BCL2L2	1.08e-06
grey60	C10orf10	0.0231101
grey60	C11orf71	0.0110185
grey60	C1orf27	1.17e-09
grey60	CCL1	2.54e-07
grey60	CD8A	0.000133491
grey60	CDH19	3.96e-10
grey60	CTBP2	5.33e-08
grey60	CYP1B1	1.91e-05
grey60	DAAM1	1.17e-08
grey60	DIAPH2	4.03e-05
grey60	DLG1	0.000843477
grey60	DPY19L2P2	0.0175285
grey60	ERBB2IP	3.5e-08
grey60	FRMPD1	1.05e-08
grey60	GATAD1	0.00202152
grey60	HAND1	0.000120997
grey60	HMGB1	3.56e-10
grey60	HNRNPA2B1	6.69e-08
grey60	HSP90AA1	4.13e-07
grey60	KCNK1	0.00434015
grey60	KCTD12	2.98e-08
grey60	KRIT1	3.58e-05
grey60	KRR1	8.76e-13
grey60	LOC100507577	0.000379075
grey60	LRRFIP1	0.00133134
grey60	LUC7L3	1.56e-11
grey60	MBD4	2.21e-08
grey60	MEF2C	7.91e-08
grey60	NUDT4	4.02e-06
grey60	OLA1	1.57e-07
grey60	OSBPL8	5.64e-14
grey60	OXR1	2.85e-12
grey60	PKN2	8.09e-10
grey60	PLOD2	2.91e-05
grey60	PRKCI	1.34e-06
grey60	PRLH	4.35e-07
grey60	PTEN	2.3e-09
grey60	PURA	4.06e-08
grey60	QKI	3.61e-10
grey60	RALBP1	1.24e-06
grey60	RGPD3	2.27e-05
grey60	RHOQ	4.34e-06
grey60	SEC62	3.64e-13
grey60	SEC63	5.76e-08
grey60	SMARCE1	1.91e-10
grey60	SNPH	0.0101136
grey60	SORBS2	0.00407623
grey60	SOWAHC	0.00210021
grey60	SRSF10	4.11e-06
grey60	SSB	1.16e-14
grey60	SUZ12	6.37e-15
grey60	TAS2R7	0.00078873
grey60	TERF1	1.46e-07
grey60	THBS3	0.00262975
grey60	TM9SF3	6.63e-08
grey60	TMEM47	8.09e-14
grey60	TOR4A	9.44e-05
grey60	TTF1	6.85e-06
grey60	UBXN4	1.7e-08
grey60	USP1	1.06e-13
grey60	ZNF271	0.0015253
lightcyan	abParts	2.49e-10
lightcyan	AC128677.4	2.03e-18
lightcyan	AIM1	0.000754341
lightcyan	ANKRD1	0.0860772
lightcyan	ASAP1	0.00167545
lightcyan	BLNK	0.00315051
lightcyan	BLOC1S5-TXNDC5	2.29e-07
lightcyan	CACNA1C	0.00270689
lightcyan	CCL19	0.0031215
lightcyan	CCL5	0.000391052
lightcyan	CD52	0.000522003
lightcyan	CD69	6.53e-05
lightcyan	CDR2L	0.00947896
lightcyan	CKAP2	6.14e-10
lightcyan	CKAP2	0.00777314
lightcyan	CORO1A	1.77e-06
lightcyan	CXCR4	3.33e-05
lightcyan	CYAT1	1.96e-11
lightcyan	CYP46A1	0.000665245
lightcyan	EXOC3	0.01168
lightcyan	FKBP11	0.00032244
lightcyan	GSTM2	0.0390233
lightcyan	GSTT2	0.0408928
lightcyan	GUSBP11	0.0194784
lightcyan	GZMA	0.000394921
lightcyan	HIST1H1C	0.000504234
lightcyan	IGH	6.55e-09
lightcyan	IGH	1.12e-12
lightcyan	IGH	4.89e-10
lightcyan	IGH	1.15e-12
lightcyan	IGHA1	1.93e-15
lightcyan	IGHA1	1.91e-12
lightcyan	IGHA1	1.06e-12
lightcyan	IGHA1	1.55e-08
lightcyan	IGHD	6.39e-07
lightcyan	IGHG1	4.29e-09
lightcyan	IGHG1	0.00155706
lightcyan	IGJ	2.02e-13
lightcyan	IGK	2.79e-11
lightcyan	IGK	9e-15
lightcyan	IGKC	2.32e-10
lightcyan	IGKV1-17	6.84e-15
lightcyan	IGKV1-37	3.11e-17
lightcyan	IGKV1OR2-108	1.57e-14
lightcyan	IGLC1	8.71e-11
lightcyan	IGLC1	1.73e-05
lightcyan	IGLC1	5.96e-09
lightcyan	IGLJ3	3.59e-12
lightcyan	IGLJ3	4.56e-05
lightcyan	IGLL3P	3.72e-12
lightcyan	IGLL5	9.73e-09
lightcyan	IGLV1-44	1.24e-08
lightcyan	IL2RG	4e-05
lightcyan	ITGBL1	0.0319046
lightcyan	LDOC1	0.000139902
lightcyan	LOC101928620	3.42e-08
lightcyan	MALT1	0.00432662
lightcyan	MAN1C1	0.0197631
lightcyan	MFAP5	0.0121332
lightcyan	MZB1	5.22e-05
lightcyan	NAIP	0.0194242
lightcyan	PSPH	0.042209
lightcyan	PTEN	0.00102058
lightcyan	SEL1L3	1.22e-06
lightcyan	SEMA4D	6.43e-07
lightcyan	SETD1B	0.000591805
lightcyan	TRBC1	1.64e-06
lightcyan	XCL1	0.00126543
lightgreen	ACSL1	5.59e-08
lightgreen	ADAMTS5	1.85e-07
lightgreen	ADH1C	4.15e-05
lightgreen	ADIPOQ	5.2e-13
lightgreen	ADIRF	3.44e-07
lightgreen	ALDH1L1	0.00176139
lightgreen	AOC3	1.21e-08
lightgreen	ARHGAP35	0.0003754
lightgreen	ATP1A3	2.14e-05
lightgreen	BSG	0.000838163
lightgreen	C2CD2	1.53e-08
lightgreen	CA3	0.00189897
lightgreen	CEBPA	9.15e-14
lightgreen	CIDEA	8.33e-11
lightgreen	CIDEC	1.64e-13
lightgreen	CSRP2	9.89e-07
lightgreen	CSTA	8.85e-11
lightgreen	CTF1	0.000375029
lightgreen	CYB5A	3.52e-07
lightgreen	DDIT4	0.000210424
lightgreen	EFNA1	0.0084306
lightgreen	FABP4	5.36e-09
lightgreen	FAM118A	0.0092777
lightgreen	FASN	3.18e-08
lightgreen	GABRE	0.000405344
lightgreen	GPD1	3.19e-14
lightgreen	GYG2	7.81e-12
lightgreen	HCAR3	2.83e-07
lightgreen	LAMA4	0.00114176
lightgreen	LEP	3.3e-08
lightgreen	LIPE	2.24e-08
lightgreen	LPL	1.35e-07
lightgreen	MAPKAPK2	5.73e-05
lightgreen	MEST	1.09e-08
lightgreen	MMRN1	0.0350245
lightgreen	MYRIP	0.0370058
lightgreen	NMB	0.000380841
lightgreen	OLFM1	0.00336051
lightgreen	OLFML2B	0.0457744
lightgreen	PCDHGA10	0.00964335
lightgreen	PCK1	6.6e-12
lightgreen	PFKFB3	2.68e-12
lightgreen	PLIN1	3.75e-15
lightgreen	PPARG	1.49e-10
lightgreen	PYGL	4.59e-06
lightgreen	RARRES2	1.52e-05
lightgreen	RBP4	1.54e-12
lightgreen	S100B	0.000180981
lightgreen	SAA1	0.000170942
lightgreen	SAR1A	0.012212
lightgreen	SCD	9.23e-06
lightgreen	SLC19A3	2.51e-12
lightgreen	STON1	0.00547524
lightgreen	TF	6.19e-10
lightgreen	TIMP4	3.2e-11
lightgreen	TKT	9.76e-07
lightgreen	TOM1L2	5.66e-06
lightgreen	ZER1	6.75e-05
magenta	AADAC	4.37e-11
magenta	ACKR3	0.00102758
magenta	AHNAK2	2.09e-05
magenta	ALDH1A3	8.79e-07
magenta	ALOX15	0.00359419
magenta	ANXA3	0.0273831
magenta	ANXA8	5.74e-10
magenta	AOX1	5.97e-12
magenta	APOB	0.0124021
magenta	AQP1	1.38e-05
magenta	AQP9	0.00199339
magenta	ARAP2	0.00107738
magenta	ARL4C	3.48e-07
magenta	ASTN1	0.0308562
magenta	ATP1B3	1.7e-09
magenta	BASP1	6.61e-05
magenta	BCHE	0.000137401
magenta	BCL3	1.09e-06
magenta	BDKRB1	9.85e-11
magenta	BHLHE40	0.00210843
magenta	BIRC3	2.08e-05
magenta	BNC1	0.000608749
magenta	BNC2	0.000784585
magenta	C2	5.36e-06
magenta	C3	1.23e-07
magenta	C4A	7.84e-05
magenta	C5AR1	1.39e-05
magenta	CALB2	4.06e-09
magenta	CAPG	5.62e-06
magenta	CCL2	1.59e-10
magenta	CD200	3.1e-14
magenta	CD55	5.96e-05
magenta	CDK18	1.9e-07
magenta	CEBPD	3.29e-08
magenta	CFB	8.66e-11
magenta	CFI	2.75e-07
magenta	CHAC1	5.34e-07
magenta	CHD1	2.57e-07
magenta	CIB2	0.000101133
magenta	CLDN15	1.75e-05
magenta	CLIC3	4.09e-06
magenta	CMAHP	0.000629788
magenta	CPA4	0.00525427
magenta	CREM	3.58e-07
magenta	CXCL1	9.46e-13
magenta	CXCL2	4.38e-05
magenta	CXCL3	1.59e-05
magenta	CXCL8	2.96e-12
magenta	CYP26B1	3.18e-05
magenta	DAPK1	4.92e-05
magenta	DBT	9.42e-05
magenta	DESI1	0.000950423
magenta	DFNA5	4.53e-05
magenta	DLD	0.00147973
magenta	DUSP2	1.55e-06
magenta	EFEMP1	0.000580719
magenta	EIF2AK3	9.41e-07
magenta	EPHB6	1.68e-08
magenta	FAM153A	1.68e-10
magenta	FAS	7.33e-09
magenta	FBXO40	0.00444688
magenta	FOSL2	8.84e-05
magenta	GADD45B	0.000111279
magenta	GAS1	2.08e-07
magenta	GCH1	9.75e-10
magenta	GFPT2	7.16e-17
magenta	GPM6A	3.84e-06
magenta	GPR183	9.97e-06
magenta	GPRC5A	7.53e-05
magenta	GYS1	0.000854204
magenta	HAS1	1.59e-19
magenta	HP	4.64e-09
magenta	HP	1.97e-07
magenta	HSD17B6	1.35e-07
magenta	IDI2-AS1	0.0050583
magenta	IL1B	7.99e-09
magenta	IL6	4.22e-10
magenta	IRF1	5.79e-07
magenta	KCNH2	0.00130419
magenta	KDR	1.15e-05
magenta	KLF6	1.13e-07
magenta	KLK11	3.88e-11
magenta	KRT18	6.26e-11
magenta	KRT19	2.43e-13
magenta	KRT8	0.000147808
magenta	LIF	1.99e-06
magenta	LYRM2	0.000261741
magenta	MAP3K8	7.83e-14
magenta	MAVS	0.000108307
magenta	MET	0.00673315
magenta	MIR6732	1.1e-06
magenta	MSLN	5.09e-18
magenta	MST4	2.03e-08
magenta	MT1E	1.29e-07
magenta	MT1F	2.13e-06
magenta	MT1H	6.43e-05
magenta	MT1HL1	1.1e-05
magenta	MT1M	1.36e-08
magenta	MT1X	0.0429422
magenta	MT2A	6.74e-07
magenta	MYC	4.29e-07
magenta	NAMPT	5.34e-05
magenta	NCALD	0.00205866
magenta	NDUFA10	0.00051908
magenta	NEDD9	1.16e-06
magenta	NFKB1	0.00102776
magenta	NFKBIA	2.15e-05
magenta	NINL	0.000645666
magenta	NKG7	0.00876209
magenta	NSG1	1.47e-06
magenta	PDGFC	0.000403543
magenta	PLA2G2A	3.34e-05
magenta	PLAUR	1.46e-07
magenta	PLLP	6.37e-07
magenta	PPL	8.95e-07
magenta	PPP1R3C	0.00186175
magenta	PRG4	6.59e-09
magenta	PROCR	3.17e-08
magenta	PSMB8	6.18e-05
magenta	PTP4A1	0.0148166
magenta	PTPRF	1.79e-10
magenta	RBM47	3.87e-08
magenta	REC8	0.00932089
magenta	RGS2	5.01e-07
magenta	RP11-560G2.2	0.00051483
magenta	SCG5	6.71e-06
magenta	SERPINB2	2.19e-08
magenta	SGK1	5.41e-08
magenta	SLC14A1	0.000171831
magenta	SLC20A1	1.95e-09
magenta	SLC22A4	0.0201508
magenta	SLC24A3	1.99e-09
magenta	SLC39A8	0.00587348
magenta	SLC4A4	8.15e-06
magenta	SLC7A5	0.000112436
magenta	SLC9A3R1	2.94e-07
magenta	SLC9A8	0.0131074
magenta	SLPI	3.29e-09
magenta	SPATA20	0.00786807
magenta	ST3GAL5	4.09e-07
magenta	STEAP1	4.92e-05
magenta	SULF1	9.56e-09
magenta	TGIF1	2.55e-08
magenta	TGM1	0.000731062
magenta	TIMP1	9.71e-07
magenta	TIPARP	5.32e-06
magenta	TM4SF1	1.51e-14
magenta	TNFAIP3	2.94e-12
magenta	TNFAIP6	1.86e-05
magenta	TNFAIP8	8.91e-08
magenta	TNFRSF21	1.24e-06
magenta	TPBG	2.04e-10
magenta	TPM1	7.46e-06
magenta	TRAF5	0.000560716
magenta	TSKU	0.000550958
magenta	TUBB2A	0.00411553
magenta	TUFT1	0.000694352
magenta	UGDH	0.000115684
magenta	UPK1B	1.9e-12
magenta	UPK3B	5.39e-09
magenta	WT1	4.32e-16
magenta	ZNF10	0.000520048
magenta	ZNF331	1.28e-05
midnightblue	ACP6	0.00371254
midnightblue	ACTB	5e-06
midnightblue	ADAMTS1	4.66e-10
midnightblue	AMOTL2	8.97e-05
midnightblue	APOLD1	1.35e-05
midnightblue	ARPC4	0.00143227
midnightblue	ATF3	3.25e-15
midnightblue	BTG2	1.21e-06
midnightblue	CCL3	0.00164339
midnightblue	CCL4	0.00263283
midnightblue	CCNL1	7.61e-08
midnightblue	CDKN1A	2.33e-07
midnightblue	COTL1	1.69e-06
midnightblue	CRIM1	0.00255064
midnightblue	CXCL9	0.00243718
midnightblue	CYR61	1.87e-10
midnightblue	DDX39A	0.000675654
midnightblue	DNAJB1	6.12e-07
midnightblue	DUSP1	1.09e-11
midnightblue	DUSP5	7.16e-07
midnightblue	DUSP6	0.000758303
midnightblue	EGR1	3.65e-06
midnightblue	EGR2	1.18e-06
midnightblue	EGR3	1.83e-10
midnightblue	EIF4A1	2.02e-09
midnightblue	FLNA	0.000891322
midnightblue	FOS	4.46e-05
midnightblue	FOSB	1.42e-07
midnightblue	FSTL3	0.000769497
midnightblue	GADD45G	7.81e-06
midnightblue	GEM	2.56e-07
midnightblue	HBEGF	3.88e-11
midnightblue	HES1	1.18e-08
midnightblue	IER2	7.99e-09
midnightblue	IER3	4.74e-12
midnightblue	IER5	2.29e-07
midnightblue	IFRD1	2.26e-07
midnightblue	IRAK1	7.59e-05
midnightblue	JOSD1	6.76e-09
midnightblue	JUN	2.52e-06
midnightblue	JUNB	3.23e-10
midnightblue	JUND	9.67e-08
midnightblue	KLF2	1.53e-10
midnightblue	KLF4	9.19e-10
midnightblue	KPNA2	0.000996225
midnightblue	LOC101928916	8.33e-06
midnightblue	MAFF	5.73e-09
midnightblue	MIR21	5.42e-07
midnightblue	MIR22	6.55e-11
midnightblue	MYL6	1.33e-05
midnightblue	NME5	0.00118166
[truncated: 2,769 more rows]
