# Supplementary material for: Identification and validation of key genes associated with atrial fibrillation in the elderly
Source: Front Cardiovasc Med. 2023 Mar 29;10:1118686. doi: 10.3389/fcvm.2023.1118686 (PMC10090400; doi:10.3389/fcvm.2023.1118686)
Supplement: Supplementary file 4 [file Table4.xlsx]

## Sheet: green module
Category	Term	GeneRatio	pvalue	geneID	Count
BP	GO:0019933~cAMP-mediated signaling	25/144	4.65553e-24	ABCA1/ADCY1/ADCY2/ADCY3/ADCY5/ADCY6/ADCY7/ADCY8/ADCY9/ADCYAP1/ADCYAP1R1/ADM/ADORA2A/ADORA2B/ADRA1D/ADRA1B/ADRA1A/ADRA2A/ADRA2B/ADRA2C/ADRB1/ADRB2/ADRB3/APLNR/AHR	25
BP	GO:0097746~regulation of blood vessel diameter	20/144	8.38078e-20	ASIC2/ACTA2/ADCY6/ADCYAP1/ADM/ADORA1/ADORA2A/ADORA2B/ADRA1B/ADRA1A/ADRA2A/ADRA2B/ADRA2C/ADRB1/ADRB2/ADRB3/AGT/AGTR1/AGTR2/AKT1	20
BP	GO:0006940~regulation of smooth muscle contraction	10/144	6.77474e-11	ABAT/ADA/ADORA1/ADORA2B/ADRA1B/ADRA1A/ADRA2A/ADRA2B/ADRA2C/ADRB2	10
BP	GO:0001974~blood vessel remodeling	6/144	1.20565e-06	ABR/ACVR2B/ACVRL1/JAG1/AGT/AGTR2	6
BP	GO:0051480~regulation of cytosolic calcium ion concentration	13/144	4.05812e-06	ABL1/ABL2/ADCY5/ADCY8/ADCYAP1/ADCYAP1R1/ADM/ADORA1/ADRA1B/ADRA1A/AGT/AGTR1/APLNR	13
BP	GO:0001666~response to hypoxia	12/144	2.26623e-05	ABAT/ACTN4/ACVRL1/ADA/ADAM8/ADM/ADORA1/ADSL/AGER/AHCY/AK4/AKT1	12
BP	GO:0008016~regulation of heart contraction	10/144	2.55804e-05	ADA/ADM/ADORA1/ADORA3/ADRA1B/ADRA1A/ADRB1/GRK2/AGT/AGTR2	10
BP	GO:0050727~regulation of inflammatory response	14/144	2.38524e-05	A2M/ABR/ACP5/ADA/ADAM8/ADCY7/ADCYAP1/ADORA1/ADORA2A/ADORA2B/AGER/AGT/AGTR1/AHSG	14
BP	GO:0034199~activation of protein kinase A activity	8/144	4.21971e-13	ADCY1/ADCY2/ADCY3/ADCY5/ADCY6/ADCY7/ADCY8/ADCY9	8
BP	GO:0006874~cellular calcium ion homeostasis	13/144	5.60126e-05	ABL1/ABL2/ADCY5/ADCY8/ADCYAP1/ADCYAP1R1/ADM/ADORA1/ADRA1B/ADRA1A/AGT/AGTR1/APLNR	13
MF	GO:0004016~adenylate cyclase activity	8/142	6.2511e-16	ADCY1/ADCY2/ADCY3/ADCY5/ADCY6/ADCY7/ADCY8/ADCY9	8
MF	GO:0004935~adrenergic receptor activity	9/142	2.45589e-15	ADRA1D/ADRA1B/ADRA1A/ADRA2A/ADRA2B/ADRA2C/ADRB1/ADRB2/ADRB3	9
MF	GO:0008227~G protein-coupled amine receptor activity	9/142	9.54594e-10	ADRA1D/ADRA1B/ADRA1A/ADRA2A/ADRA2B/ADRA2C/ADRB1/ADRB2/ADRB3	9
MF	GO:1901338~catecholamine binding	6/142	8.48069e-09	ADRA2A/ADRA2B/ADRA2C/ADRB1/ADRB2/ADRB3	6
MF	GO:0005024~transforming growth factor beta-activated receptor activity	5/142	8.72436e-08	ACVR1/ACVR1B/ACVR2A/ACVR2B/ACVRL1	5
MF	GO:0051015~actin filament binding	9/142	3.17668e-05	ABL1/ABL2/ACTN4/ACTN1/ACTN2/ADD1/ADD2/ADD3/AIF1	9
MF	GO:0005200~structural constituent of cytoskeleton	6/142	0.000171815	ACTA1/ACTB/ACTG1/ADD1/ADD2/ADD3	6
MF	GO:0005319~lipid transporter activity	4/142	0.0212733	ABCA1/ABCA2/ABCA3/ABCA4	4
MF	GO:0016829~lyase activity	11/142	3.27499e-07	ACO1/ACO2/ADCY1/ADCY2/ADCY3/ADCY5/ADCY6/ADCY7/ADCY8/ADCY9/ADSL	11
MF	GO:0050662~coenzyme binding	13/142	6.44251e-07	ABAT/ACACB/ACADL/ACADM/ACADS/ACADSB/ACADVL/ACAT1/ACOX1/ADH4/PARP1/AGXT/AHCY	13
CC	GO:0031093~platelet alpha granule lumen	7/142	5.25191e-07	A1BG/A2M/SERPINA3/ACTN4/ACTN1/ACTN2/AHSG	7
CC	GO:0005884~actin filament	7/142	1.57632e-05	ACTA1/ACTC1/ACTG1/ACTN1/ACTN2/ACTN3/AIF1	7
CC	GO:0036020~endolysosome membrane	3/142	0.0001256	AP2A1/AP2A2/AP2B1	3
CC	GO:0098858~actin-based cell projection	8/142	0.000134345	ACPP/ACTA1/ACTA2/ACTC1/ACTG2/ACTN2/ADCY6/AP2A1	8
CC	GO:0044449~contractile fiber part	7/142	0.00111914	ACTA1/ACTA2/ACTC1/ACTN4/ACTN1/ACTN2/ADRA1A	7
CC	GO:0030016~myofibril	7/142	0.00120981	ACTA1/ACTC1/ACTG1/ACTN4/ACTN1/ACTN2/ADRA1A	7
CC	GO:0042641~actomyosin	4/142	0.00255075	ACTA1/ACTC1/ACTN4/ACTN1	4
CC	GO:0005765~lysosomal membrane	8/142	0.00417459	ABCA2/ACP2/ACPP/AP2A1/AP2A2/AP1B1/AP2B1/AP1G1	8
CC	GO:0001725~stress fiber	3/142	0.0125226	ACTA1/ACTN4/ACTN1	3
CC	GO:0097517~contractile actin filament bundle	3/142	0.0125226	ACTA1/ACTN4/ACTN1	3
KEGG	hsa04022~cGMP-PKG signaling pathway	22/119	2.00962e-15	ADCY1/ADCY2/ADCY3/ADCY5/ADCY6/ADCY7/ADCY8/ADCY9/ADORA1/ADORA3/ADRA1D/ADRA1B/ADRA1A/ADRA2A/ADRA2B/ADRA2C/ADRB1/ADRB2/ADRB3/AGTR1/AKT1/AKT2	22
KEGG	hsa04270~Vascular smooth muscle contraction	18/119	7.33443e-13	ACTA2/ACTG2/ADCY1/ADCY2/ADCY3/ADCY5/ADCY6/ADCY7/ADCY8/ADCY9/ADM/ADORA2A/ADORA2B/ADRA1D/ADRA1B/ADRA1A/AGT/AGTR1	18
KEGG	hsa04024~cAMP signaling pathway	17/119	1.42877e-08	ACOX1/ADCY1/ADCY2/ADCY3/ADCY5/ADCY6/ADCY7/ADCY8/ADCY9/ADCYAP1/ADCYAP1R1/ADORA1/ADORA2A/ADRB1/ADRB2/AKT1/AKT2	17
KEGG	hsa04020~Calcium signaling pathway	15/119	2.19368e-07	ADCY1/ADCY2/ADCY3/ADCY7/ADCY8/ADCY9/ADORA2A/ADORA2B/ADRA1D/ADRA1B/ADRA1A/ADRB1/ADRB2/ADRB3/AGTR1	15
KEGG	hsa04611~Platelet activation	12/119	2.3777e-07	ACTB/ACTG1/ADCY1/ADCY2/ADCY3/ADCY5/ADCY6/ADCY7/ADCY8/ADCY9/AKT1/AKT2	12
KEGG	hsa04925~Aldosterone synthesis and secretion	10/119	1.55226e-06	ADCY1/ADCY2/ADCY3/ADCY5/ADCY6/ADCY7/ADCY8/ADCY9/AGT/AGTR1	10
KEGG	hsa04062~Chemokine signaling pathway	12/119	2.37389e-05	ADCY1/ADCY2/ADCY3/ADCY5/ADCY6/ADCY7/ADCY8/ADCY9/GRK2/GRK3/AKT1/AKT2	12
KEGG	hsa05418~Fluid shear stress and atherosclerosis	7/119	0.00434555	ACTB/ACTG1/ACVR1/ACVR2A/ACVR2B/AKT1/AKT2	7
KEGG	hsa05412~Arrhythmogenic right ventricular cardiomyopathy	4/119	0.0266076	ACTB/ACTG1/ACTN2/ACTN3	4
KEGG	hsa03320~PPAR signaling pathway	5/119	0.00572757	ACAA1/ACADL/ACADM/ACOX1/PLIN2	5
