# Supplementary material for: Identification and validation of key genes associated with atrial fibrillation in the elderly
Source: Front Cardiovasc Med. 2023 Mar 29;10:1118686. doi: 10.3389/fcvm.2023.1118686 (PMC10090400; doi:10.3389/fcvm.2023.1118686)
Supplement: Supplementary file 5 [file Table5.xlsx]

## Sheet: pink module
Category	Term	GeneRatio	pvalue	geneID	Count
BP	GO:0001974~blood vessel remodeling	3/155	0.00617006	AXL/CST3/SEMA3C	3
BP	GO:0003206~cardiac chamber morphogenesis	5/155	0.00445939	FZD2/ID2/TGFBR2/TNNI1/SEMA3C	5
BP	GO:0006816~calcium ion transport	9/155	0.010432	ADRA2A/RHOA/FYN/HSPA2/ITPR1/P2RX5/CCL8/SLC9A1/CACNA2D3	9
BP	GO:0006979~response to oxidative stress	10/155	0.00448169	AXL/BNIP3/ENDOG/FYN/IDH1/MAP3K5/MMP2/MMP9/AKR1C3/SLC7A11	10
BP	GO:0007568~aging	9/155	0.00147197	ALOX12/DCN/ENDOG/GSN/MSH6/ID2/SERPINF1/SREBF1/TGFBR2	9
BP	GO:0030038~contractile actin filament bundle assembly	4/155	0.00902921	RHOA/LPAR1/SLC9A1/FAM171A1	4
BP	GO:0043149~stress fiber assembly	4/155	0.00902921	RHOA/LPAR1/SLC9A1/FAM171A1	4
BP	GO:0051881~regulation of mitochondrial membrane potential	4/155	0.0030343	ALOX12/BNIP3/DCN/PID1	4
BP	GO:0060071~Wnt signaling pathway, planar cell polarity pathway	6/155	0.000283282	RHOA/GPC4/FZD2/GPC3/TIAM1/DACT1	6
BP	GO:0072593~reactive oxygen species metabolic process	12/155	4.57341e-06	ALOX12/RHOA/BNIP3/CD34/CLU/FYN/PRCP/TGFBR2/AKR1C3/HDAC4/DDAH2/PID1	12
MF	GO:0097493~structural molecule activity conferring elasticity	3/149	9.1851e-05	FBLN2/FBN1/FBN2	3
MF	GO:0061134~peptidase regulator activity	9/149	0.000100762	CST3/FBLN1/GPC3/SERPINA5/SERPINF1/PTTG1/SPINT2/PCOLCE2/LXN	9
MF	GO:0005539~glycosaminoglycan binding	8/149	0.000725404	DCN/FBN1/SERPINA5/CCL8/TGFBR2/PCOLCE2/LXN/NDNF	8
MF	GO:0043548~phosphatidylinositol 3-kinase binding	3/149	0.00201016	AXL/FYN/PTPN13	3
MF	GO:0005518~collagen binding	4/149	0.00245201	DCN/MMP9/PCOLCE2/C1QTNF1	4
MF	GO:0030971~receptor tyrosine kinase binding	4/149	0.00272999	ANGPT1/GRB14/TIAM1/PITPNM1	4
MF	GO:0008201~heparin binding	6/149	0.00309745	FBN1/SERPINA5/CCL8/PCOLCE2/LXN/NDNF	6
MF	GO:0016616~oxidoreductase activity	5/149	0.0033489	ADH1B/CBR3/AKR1C1/IDH1/AKR1C3	5
MF	GO:0005543~phospholipid binding	10/149	0.00335115	AXL/LPAR1/ITPR1/OPHN1/SERPINA5/PLA2G4A/SLC9A1/PITPNM1/MCF2L/GOLPH3L	10
MF	GO:0030414~peptidase inhibitor activity	7/149	0.00089212	CST3/GPC3/SERPINA5/SERPINF1/PTTG1/SPINT2/LXN	7
CC	GO:0101002~ficolin-1-rich granule	12/158	3.258e-08	ACLY/RHOA/ARSB/CST3/CFD/GSN/IDH1/MMP9/PAFAH1B2/PRCP/FGL2/YPEL5	12
CC	GO:0001527~microfibril	3/158	5.81361e-05	FBN1/FBN2/MFAP4	3
CC	GO:0043202~lysosomal lumen	5/158	0.00100601	ARSB/DCN/GPC4/GPC3/OGN	5
CC	GO:0034774~secretory granule lumen	9/158	0.0011577	ACLY/ARSB/CLU/CFD/GSN/IDH1/ISLR/PAFAH1B2/QSOX1	9
CC	GO:0060205~cytoplasmic vesicle lumen	9/158	0.001652	ACLY/ARSB/CLU/CFD/GSN/IDH1/ISLR/PAFAH1B2/QSOX1	9
CC	GO:0031093~platelet alpha granule lumen	4/158	0.00205574	CLU/CFD/ISLR/QSOX1	4
CC	GO:0031094~platelet dense tubular network	2/158	0.00334687	ITPR1/SERPINA5	2
CC	GO:0005925~focal adhesion	9/158	0.0054567	ALCAM/RHOA/EPB41L2/FZD2/GSN/RPL3/SLC9A1/VIM/AKAP12	9
CC	GO:0005924~cell-substrate adherens junction	9/158	0.00571903	ALCAM/RHOA/EPB41L2/FZD2/GSN/RPL3/SLC9A1/VIM/AKAP12	9
CC	GO:0005796~Golgi lumen	4/158	0.00919025	DCN/GPC4/GPC3/OGN	4
KEGG	hsa05205~Proteoglycans in cancer	9/84	0.000260098	RHOA/DCN/FZD2/GPC3/ITPR1/MMP2/MMP9/SLC9A1/TIAM1	9
KEGG	hsa04350~TGF-beta signaling pathway	6/84	0.000414819	RHOA/DCN/FBN1/ID2/INHBA/TGFBR2	6
KEGG	hsa04921~Oxytocin signaling pathway	7/84	0.00106047	ADCY7/RHOA/ITPR1/KCNJ4/PLA2G4A/CAMK1/CACNA2D3	7
